# Supplementary material for: 13C-Stable isotope resolved metabolomics uncovers dynamic biochemical landscape of gut microbiome-host organ communications in mice
Source: Microbiome. 2024 May 15;12:90. doi: 10.1186/s40168-024-01808-x (PMC11094917; doi:10.1186/s40168-024-01808-x)
Supplement: Supplementary file 2 — Supplementary Material 1. [file 40168_2024_1808_MOESM1_ESM.xlsx]

## Sheet: Sheet1
Supplementary Data 1. List of the enzyme sequences collected from the NCBI and KEGG
Enzyme	EC number	NCBI-ProteinID	NCBI-GeneID	UniProt	Nucleotide Sequence(nt)	Translation(aa)
phosphoethanolamine/phosphocholine phosphatase	EC:3.1.3.75	NP_001137276.1	162466	Q8TCT1	atgagtggctgttttccagtttctggcctccgctgcctatctagggacggcaggatggcc gcgcagggcgcgccgcgcttcctcctgaccttcgacttcgacgagactatcgtggacgaa aacagcgacgattcgatcgtgcgcgccgcgccgggccagcggctcccggagagcctgcga gccacctaccgcgagggcttctacaacgagtacatgcagcgcgtcttcaagtacctgggc gagcagggcgtgcggccgcgggacctgagcgccatctacgaagccatccctttgtcgcca ggcatgagcgacctgctgcagtttgtggcaaaacagggcgcctgcttcgaggtgattctc atctccgatgccaacacctttggcgtggagagc…	MSGCFPVSGLRCLSRDGRMAAQGAPRFLLTFDFDETIVDENSDDSIVRAAPGQRLPESLR ATYREGFYNEYMQRVFKYLGEQGVRPRDLSAIYEAIPLSPGMSDLLQFVAKQGACFEVIL ISDANTFGVESSLRAAGHHSLFRRILSNPSGPDARGLLALRPFHTHSCARCPANMCKHKV LSDYLRERAHDGVHFERLFYVGDGANDFCPMGLLAGGDVAFPRRGYPMHRLIQEAQKAEP SSFRASVVPWETAADVRLHLQQVLKSC
choline monooxygenase	EC:1.14.15.7	NP_194718.2	829111	Q9SZR0	atgatgaccacgttaacggcgacagtgccggaatttctacccccgtcgctaaaatccacc agaggatatttcaattctcatagtgaatttggcgtttcaatctctaaatttagtcggaga agatttcacaatccgaccagagtcttcgccgtttcagatatcagtaagctcgtgacggag tttgatccgaagattccattggagagagcatctactccgccgagctcgtggtacactgat cctcaattctacagtttcgagctcgatcgtgtcttctatggaggatggcaagccgtaggc tactctgatcagattaaggagagtcgtgactttttcaccgggaggcttggagatgtagat tttgttgtgtgtagagatgagaatggaaagata…	MMTTLTATVPEFLPPSLKSTRGYFNSHSEFGVSISKFSRRRFHNPTRVFAVSDISKLVTE FDPKIPLERASTPPSSWYTDPQFYSFELDRVFYGGWQAVGYSDQIKESRDFFTGRLGDVD FVVCRDENGKIHAFHNVCSHHASILASGNGRKSCFVCLYHGWTYSLSGSLVKATRMSGIQ NFSLSEMGLKPLRVAVWGPFVLLKVTAATSRKGEVETDELVASEWLGTSVGRLSQGGVDS PLSYICRREYTIDCNWKVFCDNYLDGGYHVPYAHKGLMSGLDLETYSTTIFEKVSIQECG GGSKVGEDGFDRLGSEALYAFVYPNFMINRYGPWMDTNLVLPLGPRKCKVVFDYFLDPSL KDDEAFIKRSLEESDRVQMEDVMLCESVQRGLE…
choline dehydrogenase	EC:1.1.99.1	NP_060867.2	55349	Q8NE62	atgtggtgtctcctacgaggcctgggccggcctggagccctggcacggggagccctgggg cagcagcaatccctgggtgcccgggccctggccagcgcaggctctgagagccgggacgag tacagctatgtggtggtgggcgcgggctcggcgggctgcgtgctggctgggaggctcacg gaggaccccgccgagcgcgtgctgctgctggaggccgggcccaaggacgtgctcgcgggg agcaagcggctctcgtggaagatccacatgcccgcggccctggtggccaacctgtgcgac gacaggtacaactggtgctaccacacagaggtgcagcggggcctggacggccgcgtgctg tactggccacgcggccgcgtctggggtggctcc…	MWCLLRGLGRPGALARGALGQQQSLGARALASAGSESRDEYSYVVVGAGSAGCVLAGRLT EDPAERVLLLEAGPKDVLAGSKRLSWKIHMPAALVANLCDDRYNWCYHTEVQRGLDGRVL YWPRGRVWGGSSSLNAMVYVRGHAEDYERWQRQGARGWDYAHCLPYFRKAQGHELGASRY RGADGPLRVSRGKTNHPLHCAFLEATQQAGYPLTEDMNGFQQEGFGWMDMTIHEGKRWSA ACAYLHPALSRTNLKAEAETLVSRVLFEGTRAVGVEYVKNGQSHRAYASKEVILSGGAIN SPQLLMLSGIGNADDLKKLGIPVVCHLPGVGQNLQDHLEIYIQQACTRPITLHSAQKPLR KVCIGLEWLWKFTGEGATAHLETGGFIRSQPGV…
serine decarboxylase	EC:4.1.1.-	NP_175036.1	840958	Q9MA74	atggttggatctttggaatctgatcaaactctttcaatggccaccttaatcgaaaaactc gacatcttatctgacgacttcgatccaaccgccgtagtcaccgaaccgttacctcctccg gtaactaatggaatcggagctgataaaggaggaggaggaggagaaagagagatggttctc ggtaggaatatacacacaacgtcactcgctgtaacggaaccggaggttaacgatgaattc accggagataaagaagcttatatggctagtgttcttgctcgttaccggaaaactttggtt gaacgaaccaaaaaccatttaggttatccttataacttggatttcgactatggtgcgctt ggtcagttacaacatttttcgattaataatctt…	MVGSLESDQTLSMATLIEKLDILSDDFDPTAVVTEPLPPPVTNGIGADKGGGGGEREMVL GRNIHTTSLAVTEPEVNDEFTGDKEAYMASVLARYRKTLVERTKNHLGYPYNLDFDYGAL GQLQHFSINNLGDPFIESNYGVHSRPFEVGVLDWFARLWEIERDDYWGYITNCGTEGNLH GILVGREMFPDGILYASRESHYSVFKAARMYRMECEKVDTLMSGEIDCDDLRKKLLANKD KPAILNVNIGTTVKGAVDDLDLVIKTLEECGFSHDRFYIHCDGALFGLMMPFVKRAPKVT FNKPIGSVSVSGHKFVGCPMPCGVQITRMEHIKVLSSNVEYLASRDATIMGSRNGHAPLF LWYTLNRKGYKGFQKEVQKCLRNAHYLKDRLRE…
ethanolamine kinase	EC:2.7.1.82	NP_001284689.1	55224	Q9NVF9	atggctgtgcccccttcggcccctcagccgcgcgcgtcctttcacctgaggaggcacacg ccttgcccgcagtgctcatggggcatggaggagaaggcggcggccagcgccagctgccgg gagccgccgggccccccgagggccgccgccgtcgcgtacttcggcatttccgtggacccg gacgacatccttcccggggccctgcgcctcatccaggagctgcggccgcattggaaaccc gagcaagttcggaccaagcgcttcacggatggcatcaccaacaagctggtggcctgctat gtggaggaggacatgcaggactgcgtgctggtccgggtgtatggggagcggacggagctg ctggtggaccgggagaatgaggtcagaaacttc…	MAVPPSAPQPRASFHLRRHTPCPQCSWGMEEKAAASASCREPPGPPRAAAVAYFGISVDP DDILPGALRLIQELRPHWKPEQVRTKRFTDGITNKLVACYVEEDMQDCVLVRVYGERTEL LVDRENEVRNFQLLRAHSCAPKLYCTFQNGLCYEYMQGVALEPEHIREPRLFRLIALEMA KIHTIHANGSLPKPILWHKMHNYFTLVKNEINPSLSADVPKVEVLERELAWLKEHLSQLE SPVVFCHNDLLCKNIIYDSIKGHVRFIDYEYAGYNYQAFDIGNHFNEFAGVNEVDYCLYP ARETQLQWLHYYLQAQKGMAVTPREVQRLYVQVNKFALASHFFWALWALIQNQYSTIDFD FLRYAVIRFNQYFKVKPQASALEMPK
phosphoethanolamine N-methyltransferase 2	EC:2.1.1.103	NP_504248.1	178854	Q22993	atgtcatctctatccattccacgtcaatctttgtattatgtgaataaggtgaccgaggga cgatcggtgtccaatgttcaagttgtgtcaccgtgtcagaagcagggacaaacctacgtg accgccttcacaccgctcacctccaacgtccaagtccacacttcgctcgagcaattgagc actattcgcaacgccgatgtgctcattttcaacaatgctctttcacagattattaccaac gccgatctcttgaccgatttcttgaagaacgccacaaacgccaccgccatcggtggaacc gttatcatccgtgaggatctaaaggactgctccgacaaacgtcaagtagctcgtctcacc gactacttcgatgtcttcagaaccacggattct…	MSSLSIPRQSLYYVNKVTEGRSVSNVQVVSPCQKQGQTYVTAFTPLTSNVQVHTSLEQLS TIRNADVLIFNNALSQIITNADLLTDFLKNATNATAIGGTVIIREDLKDCSDKRQVARLT DYFDVFRTTDSDGNNTGLDLYTVDQVEHSNYVEQNFLDFIFVFRKKVFAPTTDATITFRD FLDKTQYTNTGIDAYEWMFGVNFISPGGYDENLKIIKRFGDFKPGQTMLDIGVGIGGGAR QVADEFGVHVHGIDLSSNMLAIALERLHEEKDSRVKYSITDALVYQFEDNSFDYVFSRDC IQHIPDTEKLFSRIYKALKPGGKVLITMYGKGYGEQSDKFKTYVAQRAYFLKNLKEIADI ANKTGFVNVQTENMTPRFKEILLEERGHLEQNE…
phosphoethanolamine N-methyltransferase 1	EC:2.1.1.103	NP_188427.2	821324	Q9FR44	atggctgcatcgtacgaagaagagcgtgatattcagaagaattactggatagagcattcc gctgatctgactgttgaagctatgatgcttgactcgagagcttctgatctcgacaaggaa gaacgtcctgaggtactctctttgctccctccatatgaaggcaaatcagtgttggaactt ggagctggtattggtcgtttcactggtgaattagctcaaaaggctggtgaactcattgct cttgacttcattgataacgttatcaagaagaatgaaagtatcaatgggcattacaagaat gtcaagtttatgtgtgctgatgttacatcccctgacctcaagatcactgatggatctctt gacttgattttctccaactggctgctcatgtat…	MAASYEEERDIQKNYWIEHSADLTVEAMMLDSRASDLDKEERPEVLSLLPPYEGKSVLEL GAGIGRFTGELAQKAGELIALDFIDNVIKKNESINGHYKNVKFMCADVTSPDLKITDGSL DLIFSNWLLMYLSDKEVELLAERMVGWIKVGGYIFFRESCFHQSGDSKRKSNPTHYREPR FYSKVFQECQTRDAAGNSFELSMIGCKCIGAYVKNKKNQNQICWIWQKVSSENDRGFQRF LDNVQYKSSGILRYERVFGQGFVSTGGLETTKEFVEKMNLKPGQKVLDVGCGIGGGDFYM AEKFDVHVVGIDLSVNMISFALERAIGLSCSVEFEVADCTTKHYPDNSFDVIYSRDTILH IQDKPALFRTFFKWLKPGGKVLISDYCRSPKTP…
phospholipase D	EC:3.1.4.4	NP_001310687.1	8282326	Q41142	atggcgcagatatctttgcacggaactctacatgtaacgatctatgaggtggataagctt cacagcggaggtggtccccacttctttcgtaagcttgttgaaaatattgaggagacagtt ggttttggcaaaggagttagtaaactctatgcaactattgacctagaaaaggctagagtt gggaggactagaatactggaaaatgaacaatccaaccccaggtggtatgagtcctttcac gtttattgtgctcatcaggcttcaaatgtaatattcacagtcaaggatgataatcctatt ggggccaccttaattggaagagcatatgtaccagttgaagagctcctagatggagaagag atagataggtgggttgagatattggatgaagac…	MAQISLHGTLHVTIYEVDKLHSGGGPHFFRKLVENIEETVGFGKGVSKLYATIDLEKARV GRTRILENEQSNPRWYESFHVYCAHQASNVIFTVKDDNPIGATLIGRAYVPVEELLDGEE IDRWVEILDEDKNPVHSGSKIHVKLQYFEVTKDRNWGQGIRSSKYPGVPYTYFSQRQGCK VSLYQDAHIPDKFVPQIPLAGGNYYEPHRCWEDVFDAITNAKHLIYITGWSVYTEISLIR DSRRPKPGGDITLGELLKKKASEGVRVLMLVWDDRTSVGLLKKDGLMATHDEETEHFFQN TDVHCVLCPRNPDDGGSFVQDLQISTMFTHHQKIVVVDSAMPNGDSQRRRIVSFVGGLDL CDGRYDSPFHSLFRTLDSAHHDDFHQPNFAGAS…
