# Supplementary material for: 13C-Stable isotope resolved metabolomics uncovers dynamic biochemical landscape of gut microbiome-host organ communications in mice
Source: Microbiome. 2024 May 15;12:90. doi: 10.1186/s40168-024-01808-x (PMC11094917; doi:10.1186/s40168-024-01808-x)
Supplement: Supplementary file 3 — Supplementary Material 2. [file 40168_2024_1808_MOESM2_ESM.xlsx]

## Sheet: Supplementary Data 2
	Supplementary Data 2. List of biochemicals in the cecum contents whose abundance decreased with time regardless of sex. The correlation factors range from -0.90 to -0.97.
		Metabolite	Isotopologue	Ionization mode	m/z	Rt (min)	Correlation	t-stat	p-value	FDR
	Sugars	Inulobiose	M12	Pos	377.144	9.724	-0.96258	-14.207	1.7199e-10	1.0079e-07
		Melezitose	M18	Neg	521.222	10.354	-0.90084	-8.2995	3.431e-07	5.3615e-06
		Gentiobiose	M10	Pos	370.182	9.879	-0.94951	-12.106	1.8119e-09	1.9375e-07
		Gentiobiose	M11	Pos	371.186	9.852	-0.93075	-10.181	2.1377e-08	9.279e-07
		Cellobiose	M12	Neg	353.149	9.847	-0.94932	-12.081	1.8657e-09	1.9375e-07
		Glucose	M5	Neg	184.071	8.632	-0.93626	-10.66	1.1206e-08	6.882e-07
		Glucose	M6	Neg	185.075	8.568	-0.93587	-10.625	1.1744e-08	6.882e-07
		Glucosamine	M6	Pos	186.106	8.021	-0.9533	-12.626	9.815e-10	1.6433e-07
		Hexose phosphate	M6	Neg	265.042	10.62	-0.94018	-11.039	6.8286e-09	5.3354e-07
		N-Acetyl-galactosamine	M6	Pos	228.117	6.163	-0.93325	-10.392	1.605e-08	8.1785e-07
		Gluconate	M6	Neg	201.07	8.527	-0.91793	-9.2548	7.9789e-08	2.0781e-06
		Mannitol	M3	Neg	184.081	8.109	-0.92937	-10.071	2.4906e-08	1.0065e-06
		Mannitol	M6	Neg	187.091	8.113	-0.90999	-8.779	1.6279e-07	3.0911e-06
	Short chain fatty acids	Isobutyrate	M2	Neg	89.0501	3.424	-0.96695	-15.17	6.4508e-11	7.5603e-08
		Isobutyrate	M4	Neg	91.0567	3.411	-0.90593	-8.5582	2.2869e-07	4.061e-06
		Propionate	M1	Neg	74.031	3.975	-0.91223	-8.9065	1.3412e-07	2.9653e-06
		Propionate	M2	Neg	75.0344	3.973	-0.94996	-12.164	1.6891e-09	1.9375e-07
		Propionate	M3	Neg	76.0378	3.972	-0.9428	-11.312	4.8146e-09	4.0305e-07
		Valerate	M2	Neg	103.065	2.964	-0.93404	-10.46	1.4631e-08	8.1656e-07
		Valerate	M3	Neg	104.069	2.968	-0.92176	-9.5086	5.5117e-08	1.6514e-06
		Aminovalerate	M5	Pos	123.103	9.466	-0.90939	-8.7451	1.7145e-07	3.1396e-06
		Glycolic acid	M2	Neg	77.0137	6.2	-0.90089	-8.3021	3.417e-07	5.3615e-06
	Nucleotides	Adenosine	M5	Pos	273.12	4.155	-0.92776	-9.9443	2.9686e-08	1.1598e-06
		Adenosine	M6	Pos	274.123	4.156	-0.95489	-12.862	7.4802e-10	1.6433e-07
		Adenosine	M7	Pos	275.127	4.16	-0.94793	-11.906	2.3057e-09	2.0787e-07
		Adenosine	M8	Pos	276.13	4.154	-0.92536	-9.764	3.8254e-08	1.4045e-06
		Guanosine cyclic monophosphate	M5	Neg	349.057	7.643	-0.91974	-9.3723	6.7171e-08	1.8744e-06
		Uridine	M7	Neg	250.085	4.889	-0.91076	-8.8225	1.5234e-07	3.0911e-06
		Pseudouridine	M4	Neg	247.075	6.615	-0.90099	-8.3069	3.3913e-07	5.3615e-06
		Pseudouridine	M5	Neg	248.078	6.589	-0.90431	-8.4738	2.6081e-07	4.43e-06
		Hypoxanthine	M2	Pos	139.052	5.051	-0.91342	-8.9766	1.2067e-07	2.8531e-06
		Hypoxanthine	M4	Pos	141.059	5.046	-0.90443	-8.4799	2.5833e-07	4.43e-06
	Amino acids and derivatives	N-Acetylglutamate	M2	Neg	190.062	9.048	-0.9125	-8.9227	1.3088e-07	2.9499e-06
		N-Acetylglutamate	M3	Neg	191.065	9.044	-0.93267	-10.342	1.7163e-08	8.3812e-07
		N-Acetylglutamate	M4	Neg	192.069	9.047	-0.95407	-12.738	8.6242e-10	1.6433e-07
		N-Acetylglutamate	M5	Neg	193.072	9.052	-0.91942	-9.3511	6.928e-08	1.8883e-06
		Aminobutanoate	M2	Neg	104.061	9.242	-0.93965	-10.986	7.3152e-09	5.3584e-07
		Aminobutanoate	M4	Neg	106.068	9.207	-0.91416	-9.0207	1.1295e-07	2.8166e-06
		N-Alpha-acetyllysine	M2	Pos	191.13	9.026	-0.93171	-10.261	1.916e-08	8.9823e-07
		Nicotinic acid	M6	Pos	130.059	3.524	-0.93116	-10.216	2.0398e-08	9.195e-07
		Glutamate	M2	Neg	148.051	9.241	-0.92998	-10.119	2.33e-08	9.7527e-07
		Glutamate	M3	Neg	149.054	9.246	-0.92394	-9.6613	4.4269e-08	1.515e-06
		Glutamate	M4	Neg	150.058	9.246	-0.90173	-8.3438	3.199e-07	5.2073e-06
		Glutamate	M6	Neg	152.062	9.247	-0.92108	-9.4623	5.8937e-08	1.6847e-06
		Glutamate	M2	Pos	150.067	9.145	-0.939	-10.921	7.9559e-09	5.4849e-07
		Glutamate	M3	Pos	151.07	9.14	-0.91332	-8.9709	1.2172e-07	2.8531e-06
		Glutamate	M4	Pos	152.073	9.146	-0.90975	-8.7656	1.6616e-07	3.0911e-06
		Threonic acid	M3	Neg	138.039	6.935	-0.92534	-9.7623	3.8348e-08	1.4045e-06
		Tyrosine	M5	Neg	185.075	7.6	-0.92402	-9.6672	4.3896e-08	1.515e-06
		Ethanolamine	M2	Pos	64.0675	14.045	-0.92373	-9.646	4.5245e-08	1.515e-06
		Trytophan	M5	Pos	210.106	6.19	-0.92298	-9.5934	4.8783e-08	1.5882e-06
		Trytophan	M7	Pos	212.113	6.182	-0.91561	-9.109	9.9003e-08	2.5224e-06
		N-Acetylputrescine	M2	Pos	133.124	12.839	-0.92232	-9.5472	5.2133e-08	1.6079e-06
		Oxoproline	M2	Pos	132.056	9.122	-0.92153	-9.4931	5.6363e-08	1.6514e-06
		Ketoglutarate	M4	Neg	149.026	10.115	-0.91891	-9.3182	7.2692e-08	1.9363e-06
		Threonine	M2	Pos	122.072	8.417	-0.9127	-8.9341	1.2866e-07	2.9499e-06
		N,N-Dimethylglycine	M2	Pos	106.078	7.749	-0.91032	-8.7976	1.5824e-07	3.0911e-06
		Thymine	M1	Neg	126.037	3.589	-0.90996	-8.777	1.6329e-07	3.0911e-06
		Thymine	M2	Neg	127.04	3.579	-0.90499	-8.5088	2.4695e-07	4.3198e-06
		Aminocaproate	M3	Pos	135.112	13.291	-0.90979	-8.7678	1.6561e-07	3.0911e-06
		Methionine sulfone	M3	Neg	183.042	3.475	-0.90701	-8.6153	2.0934e-07	3.7746e-06
	Others	Aminopropanol	M2	Pos	78.083	12.488	-0.9363	-10.664	1.1145e-08	6.882e-07
		Glycerate	M2	Neg	107.024	6.61	-0.9335	-10.414	1.5583e-08	8.1785e-07
		Glyceraldehyde	M3	Neg	92.0328	6.091	-0.92267	-9.5713	5.0361e-08	1.5952e-06
		Morpholine	M4	Pos	92.0894	3.883	-0.91002	-8.7805	1.6242e-07	3.0911e-06
	Unknowns	Unknown_1	M11	Pos	498.213	6.346	-0.90181	-8.3474	3.1811e-07	5.2073e-06				487
		Unknown_1	M12	Pos	499.217	6.354	-0.90395	-8.4551	2.6857e-07	4.4966e-06				487
		Unknown_1	M13	Pos	500.22	6.357	-0.91115	-8.8447	1.473e-07	3.0911e-06				487
		Unknown_2	M3	Pos	105.065	8.414	-0.91106	-8.8392	1.4854e-07	3.0911e-06				C4H7NO2
		Unknown_3	M3	Pos	119.117	14.114	-0.91349	-8.9807	1.1994e-07	2.8531e-06				C6H13NO
		Unknown_4	NA	Pos	103.05	7.85	-0.91201	-8.8943	1.3663e-07	2.9653e-06				Label
		Unknown_5	M4	Pos	438.2	9.642	-0.95378	-12.696	9.0534e-10	1.6433e-07				N-sugar
		Unknown_5	M8	Pos	442.215	9.648	-0.94892	-12.03	1.9838e-09	1.9375e-07				N-sugar
		Unknown_5	M9	Pos	443.218	9.65	-0.95613	-13.056	6.0066e-10	1.6433e-07				N-sugar
		Unknown_5	M10	Pos	444.222	9.652	-0.95033	-12.213	1.5932e-09	1.9375e-07				N-sugar
