# Supplementary material for: 13C-Stable isotope resolved metabolomics uncovers dynamic biochemical landscape of gut microbiome-host organ communications in mice
Source: Microbiome. 2024 May 15;12:90. doi: 10.1186/s40168-024-01808-x (PMC11094917; doi:10.1186/s40168-024-01808-x)
Supplement: Supplementary file 4 — Supplementary Material 3. [file 40168_2024_1808_MOESM3_ESM.xlsx]

## Sheet: Supplementary Data 3
	Supplementary Data 3. List of time-dependent changed biochemicals in the plasma associated with [U-13C]-inulin administration.
	Metabolite	13C	Ionization	m/z	Rt	LogFC		P.Value	adj.P.Val
			mode		(min)	(6h vs 24h)	(12h vs 24h)
	3-Hydroxybutyrate	3	NEG	106.048	4.094	2.8736	0.76935	1.22e-07	1.35e-05
	Glutamine	3	POS	150.086	9.143	1.5211	0.35759	1.44e-07	1.35e-05
	Glutamine	3	NEG	148.07	9.207	2.1927	0.02922	4.36e-07	2.72e-05
	3-Hydroxybutyrate	2	NEG	105.045	4.175	1.4702	0.47668	1.36e-06	6.37e-05
	Acetylcarnitine	2	POS	206.13	5.338	0.77936	0.028512	2.23e-06	8.34e-05
	Propionylcarnitine	3	POS	221.148	4.377	0.88459	0.16912	3.16e-06	8.71e-05
	Acetylcarnitine	3	POS	207.133	5.335	0.83265	-0.15278	3.26e-06	8.71e-05
	N-Methylproline	6	POS	136.106	6.679	2.0638	0.8026	6.84e-06	0.00015349
	Glutamine	2	POS	149.083	9.15	0.73777	0.10875	7.39e-06	0.00015349
	Acetyl-Trytophan	4	POS	249.113	3.075	0.86514	0.27671	8.47e-06	0.00015841
	Urea	1	POS	62.0438	5.44	0.42187	0.14002	2.11e-05	0.00034847
	Propionylcarnitine	2	POS	220.145	4.388	1.1746	0.50844	2.24e-05	0.00034847
	Glutamine	2	NEG	147.067	9.204	0.85104	0.13026	5.61e-05	0.00080718
	Lactate	3	NEG	92.0326	4.547	1.3276	0.37057	8.19e-05	0.0010933
	Valine betaine	0	POS	160.133	3.912	-0.18061	0.45572	8.87e-05	0.0011055
	Citrate	3	NEG	194.029	12.485	3.0326	0.18651	0.00011198	0.0012407
	6-Methylpiperidine-2-carboxylic acid	0	POS	144.102	5.118	-0.34352	0.14352	0.00011279	0.0012407
	Citrate	4	NEG	195.032	12.433	1.4928	-0.16667	0.00013395	0.0013916
	Allysine	0	POS	146.081	8.403	-0.39138	0.2479	0.00014973	0.0014737
	N-Acetylhistidine	2	POS	200.093	4.897	2.0602	1.3424	0.00057434	0.0053701
	3-Hydroxybutyrate	1	NEG	104.042	4.18	0.54471	-0.054325	0.00067588	0.0060185
	Butyryl carnitine	4	POS	236.167	3.786	1.9744	-0.2863	0.00086865	0.0073835
	Butyryl carnitine	3	POS	235.164	3.782	1.1014	0.26083	0.00102	0.0082932
	2-Hydroxybutyrate	0	NEG	103.038	3.591	0.50177	0.11754	0.0010958	0.008327
	Betaine	5	POS	123.103	5.731	0.48464	0.39328	0.0011132	0.008327
	Lactate	2	NEG	91.0294	4.555	0.42969	0.10417	0.0016977	0.012211
	Citrulline	2	POS	178.11	9.881	0.56147	-0.09552	0.0025281	0.017509
	3-Hydroxybutyrate	0	NEG	103.038	4.178	0.39353	-0.1353	0.0030007	0.02004
	N,N-Dimethylglycine	4	POS	108.084	6.507	0.42505	0.17392	0.0031798	0.020504
	2-Hydroxybutyrate	1	NEG	104.042	3.593	0.6091	0.11778	0.0035954	0.022412
	2-Aminophenol	0	POS	110.06	3.313	-0.17233	0.52376	0.0039156	0.02362
	2-Hydroxybutyrate	2	NEG	105.042	3.58	1.3441	0.44552	0.004176	0.024003
	Alanine	0	POS	92.0621	8.841	0.49498	0.18546	0.0042358	0.024003
	Pyruvate	0	NEG	90.0169	3.839	1.7423	0.025979	0.0062182	0.0342
	Thymine	0	POS	127.05	3.334	0.26611	0.054072	0.008096	0.043256
