# Supplementary material for: 13C-Stable isotope resolved metabolomics uncovers dynamic biochemical landscape of gut microbiome-host organ communications in mice
Source: Microbiome. 2024 May 15;12:90. doi: 10.1186/s40168-024-01808-x (PMC11094917; doi:10.1186/s40168-024-01808-x)
Supplement: Supplementary file 5 — Supplementary Material 4. [file 40168_2024_1808_MOESM4_ESM.xlsx]

## Sheet: Supplementary Data 4
	Supplementary Data 4. List of treatment-dependent changed biochemicals (adjusted P<0.05) in the plasma associated with [U-13C]-inulin administration.
	Metabolite	13C	Ionization	m/z	Rt	LogFC	P.Value	adj.P.Val
			mode		(min)	(13C vs 12C)
	Choline	5	POS	109.124	12.68	4.3536	2.3741e-09	4.4395e-07
	Betaine	5	POS	123.103	5.731	1.6646	1.0973e-06	0.0001026
	Lactate	3	NEG	92.0326	4.547	1.4274	4.7124e-05	0.0029374
