# Supplementary material for: 13C-Stable isotope resolved metabolomics uncovers dynamic biochemical landscape of gut microbiome-host organ communications in mice
Source: Microbiome. 2024 May 15;12:90. doi: 10.1186/s40168-024-01808-x (PMC11094917; doi:10.1186/s40168-024-01808-x)
Supplement: Supplementary file 6 — Supplementary Material 5. [file 40168_2024_1808_MOESM5_ESM.xlsx]

## Sheet: Supplementary Data 5
	Supplementary Data 5. List of time-dependent changed biochemicals in the liver associated with [U-13C]-inulin administration.
	Metabolite	13C	Ionization	m/z	Rt	LogFC		P.Value	adj.P.Val
			mode		(min)	(6h vs 24 h)	(12h vs 24h)
	Gluconate	1	NEG	196.053	8.189	0.48982	0.24229	2.8047e-07	3.0131e-06
	Gluconate	2	NEG	197.054	8.192	0.74268	0.16495	1.3115e-09	7.0036e-08
	Gluconate	3	NEG	198.06	8.208	1.4243	0.33431	7.9338e-13	2.1183e-10
	Gluconate	4	NEG	199.064	8.195	2.707	0.901	1.3272e-07	1.6874e-06
	3-Hydroxybutyrate	1	NEG	104.041	4.208	0.74923	0.22537	8.7819e-07	8.3742e-06
	3-Hydroxybutyrate	2	NEG	105.045	4.206	1.5227	0.60479	1.677e-09	7.4011e-08
	3-Hydroxybutyrate	3	NEG	106.048	4.23	2.9805	0.42991	1.6408e-08	3.1292e-07
	3-Hydroxybutyrate	4	NEG	107.052	4.214	1.5555	0.53961	2.9948e-05	0.00013694
	Glutamate	1	NEG	147.048	9.476	0.566	-0.029217	9.3192e-08	1.2441e-06
	Glutamate	2	NEG	148.048	9.478	0.93789	0.068865	8.1648e-09	2.18e-07
	Glutamate	3	NEG	149.054	9.483	1.0049	0.015155	2.8186e-06	1.991e-05
	Glutamine	2	POS	149.083	9.37	0.43678	0.06363	6.0771e-05	0.00024408
	Glutamine	3	POS	150.086	9.367	1.0576	0.21425	3.516e-08	5.8673e-07
	Glycerol	1	NEG	92.0416	4.99	0.51469	0.21831	6.181e-08	9.1685e-07
	Glycerol	2	NEG	93.0448	5.007	0.81349	0.38556	1.7017e-05	9.0873e-05
	Glycerol	3	NEG	94.0484	5.011	2.268	1.2492	2.5237e-06	1.8717e-05
	Lactate	2	NEG	91.0291	4.669	0.12087	0.17484	0.016913	0.029907
	Lactate	3	NEG	92.0324	4.643	1.0029	0.54376	2.8212e-07	3.0131e-06
	Betaine	1	POS	119.089	5.765	0.13777	0.10573	0.03054	0.04825
	Betaine	5	POS	123.103	5.758	0.69345	0.40224	2.0716e-06	1.6268e-05
	Propionylcarnitine	2	POS	220.143	4.49	0.89877	0.29082	6.125e-05	0.00024408
	Choline	1	POS	105.11	12.613	0.3247	0.13348	4.0221e-05	0.00017046
	Choline	2	POS	106.111	12.609	0.3249	0.15073	0.00012964	0.00045543
	Choline	3	POS	107.115	12.654	0.44415	0.25491	0.0010301	0.0025232
	Choline	5	POS	109.124	12.665	0.66951	0.4828	9.1646e-05	0.0003416
	Dimethylglycine	4	POS	108.084	6.634	0.79461	0.55359	0.00018149	0.00060574
	Propionylcarnitine	1	POS	219.141	4.467	0.67388	0.23358	0.00018797	0.00061959
	Alanine	1	POS	91.0586	9.044	0.19858	0.10857	0.0018359	0.0042998
	Alanine	2	POS	92.062	9.037	0.48392	0.26893	0.00034912	0.0010132
	Alanine	3	POS	93.0652	9.048	2.8118	1.2714	0.00039713	0.001128
	Leucine	6	POS	138.122	5.432	0.73105	-0.26324	0.013256	0.024254
	Piperlotine A	0	POS	232.128	9.856	2.3928	0.19623	2.4507e-12	3.2717e-10
	Methioninesulfoxide	0	POS	166.053	7.781	0.70893	0.037902	3.6487e-10	3.2473e-08
	Maltose	0	NEG	341.108	10.962	-4.5034	-0.49685	7.3907e-10	4.9333e-08
	Maltotriose	0	NEG	503.161	10.955	-4.0521	-0.48406	1.9404e-09	7.4011e-08
	Melezitose	0	POS	505.174	10.946	-3.9255	-0.50128	3.1966e-09	1.0669e-07
	Phenethylacetate	0	POS	165.091	2.38	0.82391	0.11358	3.8538e-09	1.1433e-07
	Melezitose	0	POS	522.202	10.962	-3.5201	-0.41441	1.2271e-08	2.9622e-07
	Piperidone	0	POS	100.076	2.963	0.42866	0.13747	1.3313e-08	2.9622e-07
	Tyramine	0	NEG	136.075	2.853	1.1645	0.18756	1.5298e-08	3.1292e-07
	Gentiobiose	0	POS	360.149	10.148	-1.6974	-0.17717	2.8402e-08	5.0556e-07
	Cellobiose	0	NEG	341.108	10.061	-1.5263	-0.16039	3.8154e-08	5.9924e-07
	N,N-Dimethylaniline	0	POS	122.096	2.491	0.83459	0.11241	7.8593e-08	1.1044e-06
	Hydroxy-tryptophan	0	NEG	219.076	5.68	1.3924	-0.034615	1.4589e-07	1.7706e-06
	Glycerate	0	NEG	105.018	6.676	0.46748	-0.080936	1.9634e-07	2.2793e-06
	N-Methylphenylalanine	0	POS	180.102	4.059	1.2365	0.15573	3.3302e-07	3.4198e-06
	Suberate	0	NEG	173.08	7.62	0.65202	0.1808	7.1089e-07	7.03e-06
	Glycerol 3-phosphoate	0	NEG	171.005	10.035	1.0684	-0.12305	1.0197e-06	9.3887e-06
	Catechol	0	NEG	109.028	2.386	0.99493	0.04084	1.4429e-06	1.2687e-05
	Stachyose	0	NEG	665.214	11.609	-4.0578	-0.67551	1.473e-06	1.2687e-05
	Threonate	0	NEG	135.028	7.636	0.46778	-0.051064	1.6892e-06	1.4031e-05
	Methionine sulfone	0	NEG	180.032	3.278	0.82648	0.3011	1.7342e-06	1.4031e-05
	Cysteine S-sulfate	0	NEG	199.968	10.739	2.2358	1.108	2.3408e-06	1.7857e-05
	Ergothioneine	0	POS	230.096	8.952	-0.98011	-0.0039532	2.8336e-06	1.991e-05
	2-Hydroxyisocaproic acid	0	NEG	131.07	2.775	0.27457	0.011802	3.2613e-06	2.2327e-05
	Melibiose	0	POS	365.104	9.875	-0.88568	-0.0096061	3.5303e-06	2.3565e-05
	Indoxyl sulfate	0	NEG	212.002	3.747	-1.1537	-0.058382	5.0347e-06	3.2787e-05
	Ethanolamine	0	POS	62.0608	13.976	0.53794	0.17312	5.6276e-06	3.5775e-05
	2-Methylglutaric acid	0	NEG	145.049	4.496	0.26073	0.096096	6.0391e-06	3.7499e-05
	C8H8O5	0	NEG	165.018	8.401	0.28628	0.088122	6.6419e-06	4.0304e-05
	Glyceraldehyde	0	NEG	89.0226	8.71	-0.45916	-0.11181	7.4189e-06	4.4019e-05
	Glutamic acid	0	NEG	146.044	9.477	0.32077	-0.089108	1.2499e-05	7.1033e-05
	Aspartate	0	NEG	132.028	9.819	0.41006	-0.024147	1.2504e-05	7.1033e-05
	Azelaic acid	0	NEG	187.096	6.459	0.45864	0.046272	1.3935e-05	7.7516e-05
	Valine betaine	0	POS	160.133	3.926	-0.21979	0.38026	1.668e-05	9.0873e-05
	Butyryl carnitine	0	POS	232.154	2.361	0.49132	0.072994	1.8632e-05	9.7543e-05
	O-Phosphocolamine	0	NEG	140.01	10.738	0.82909	0.24244	2.0595e-05	0.00010575
	Creatine	0	POS	132.077	8.985	0.28847	-0.048359	2.2201e-05	0.00011184
	Adenosine 3'-monophosphate	0	NEG	346.055	8.309	0.2128	-0.27674	2.4553e-05	0.0001214
	Mannitol	0	NEG	181.071	8.141	-0.5349	-0.19208	2.6779e-05	0.00012573
	Isobutyrate	0	NEG	87.0434	3.23	0.79847	0.14279	2.6818e-05	0.00012573
	Acetylcarnitine	0	POS	204.123	5.491	0.60449	0.35416	2.684e-05	0.00012573
	3-Hydroxybutanoic acid	0	NEG	103.038	4.207	0.58113	0.16774	3.0261e-05	0.00013694
	Succinate	0	NEG	117.018	10.186	0.36188	0.12623	3.2604e-05	0.00014509
	Glutamate	0	POS	148.06	9.505	0.37161	-0.077256	3.3542e-05	0.00014682
	Serine	0	NEG	104.034	9.887	0.39969	0.062154	3.686e-05	0.00015874
	Choline	0	POS	104.107	12.612	0.32453	0.13669	4.2498e-05	0.00017729
	Methyl-beta-galactopyranoside	0	NEG	193.07	5.253	-1.1247	-0.24015	5.5597e-05	0.00022837
	4-Aminobutanoate	0	NEG	102.054	9.477	0.27486	0.010481	6.6457e-05	0.00025833
	Carnitine	0	POS	162.112	7.649	0.32107	0.20184	6.6758e-05	0.00025833
	3-Aminoisobutanoate	0	NEG	102.054	8.065	0.54821	0.099024	7.1139e-05	0.00027134
	Citrulline	0	NEG	174.087	10.11	0.71624	0.2361	9.2117e-05	0.0003416
	Pantothenic acid	0	POS	220.118	3.752	0.34329	0.055608	9.8e-05	0.00035844
	Propionate	0	NEG	73.0279	3.841	0.52723	0.21447	0.00010399	0.0003752
	2-Hydroxybutanoic acid	0	NEG	103.038	3.544	0.44541	0.15157	0.00011488	0.00040898
	Flavin adenine dinucleotide	0	NEG	784.152	7.206	0.22159	-0.15601	0.00013814	0.00047902
	Ornithine	0	NEG	131.081	10.111	0.67887	0.23912	0.00014901	0.00051008
	Glycerol	0	NEG	91.0382	4.99	0.27199	0.087188	0.00018009	0.00060574
	Pantothenic acid	0	NEG	218.102	3.782	0.35365	0.072928	0.00024142	0.00078608
	N,N-Dimethylarginine	0	NEG	201.135	13.767	0.34831	-0.018249	0.00027013	0.00086897
	N,N-Dimethylarginine	0	POS	203.15	13.741	0.38249	0.058343	0.00027672	0.00087956
	Cytosine	0	POS	112.051	6.508	0.33406	-0.036597	0.00031461	0.00097612
	Xanthosine	0	NEG	283.068	5.651	0.52195	0.095349	0.00031706	0.00097612
	Cytidine	0	POS	244.092	6.51	0.34478	-0.027469	0.00031806	0.00097612
	Propionylcarnitine	0	POS	218.138	4.485	0.64534	0.21193	0.00032185	0.00097652
	Linoleic acid	0	NEG	279.232	2.06	0.45372	0.14556	0.00032829	0.00098335
	Xanthosine	0	POS	285.082	5.566	0.58215	0.098882	0.00033147	0.00098335
	Uracil	0	NEG	111.018	4.039	0.3873	0.13499	0.00033892	0.00099442
	N-Acetylneuraminate	0	NEG	308.099	8.232	0.062547	-0.1625	0.0003633	0.001043
	Cholate	0	POS	426.32	2.565	0.44487	-0.41479	0.00048041	0.0013502
	Xanthine	0	POS	153.04	6.356	0.24214	0.017102	0.00049228	0.0013691
	5-Oxoproline	0	NEG	128.034	9.445	0.15309	-0.058026	0.00050683	0.0013812
	Hyocholate	0	NEG	407.279	2.534	0.48984	-0.1973	0.00050695	0.0013812
	Cytidine	0	NEG	242.077	6.578	0.39601	-0.035018	0.00051459	0.0013856
	Ethyl-beta-glucuronide	0	NEG	221.066	6.143	0.74817	0.95891	0.00051893	0.0013856
	Targinine	0	POS	189.134	15.057	0.30471	0.078522	0.00063062	0.0016671
	Palmitoleic acid	0	NEG	253.217	2.072	0.52026	0.17108	0.00068922	0.0018041
	Glycine	0	NEG	74.023	9.874	0.29456	0.038045	0.00071724	0.0018593
	Glucuronic acid	0	NEG	193.034	10.426	0.31093	0.32269	0.00083333	0.0021394
	S-Adenosyl-methionine	0	POS	399.143	10.631	-0.88697	-0.3256	0.00090181	0.0022757
	Flavin adenine dinucleotide	0	POS	786.165	7.213	0.14589	-0.22088	0.00090348	0.0022757
	N-Acetylglutamic acid	0	POS	190.07	9.329	0.59221	0.44082	0.00097856	0.0024418
	6-methylpiperidine-2-carboxylic acid	0	POS	144.102	5.204	-0.33625	0.23569	0.001023	0.0025232
	3-Methylhistidine	0	POS	170.092	7.44	0.35108	-0.13401	0.001103	0.0026773
	Quinolinic Acid	0	NEG	166.016	4.122	0.42701	0.29435	0.0016329	0.0039278
	Proline	0	NEG	114.054	7.243	0.23386	0.06322	0.0017358	0.0041379
	Nε-Acetyllysine	0	POS	189.123	7.46	0.31855	0.10268	0.0017865	0.0042213
	Ophthalmic acid	0	NEG	288.12	8.477	0.33752	-0.16257	0.0019753	0.0045862
	Riboflavin	0	POS	377.145	3.828	0.027913	-0.26996	0.0020754	0.0047769
	Nε,Nε,Nε-Trimethyllysine	0	POS	189.159	14.227	0.42967	0.075946	0.0021461	0.0048976
	Malate	0	NEG	133.013	10.853	0.20489	-0.030878	0.0022614	0.0050828
	Desethylatrazine	0	POS	188.07	6.39	-0.22168	-0.012516	0.0022654	0.0050828
	C9H7NO	0	POS	146.06	3.239	2.3873	-0.17603	0.0025136	0.0055927
	Pyroglutamic acid	0	NEG	128.033	5.421	0.20058	0.022991	0.00265	0.0058116
	Glycero-3-phosphocholine	0	POS	258.109	8.831	-0.50007	-0.20948	0.0026555	0.0058116
	Fumaric acid	0	NEG	115.002	10.857	0.18458	-0.035942	0.0030141	0.0065428
	N-Acetyl-Glutamic acid	0	NEG	188.055	9.339	0.42105	0.38408	0.0031847	0.0068573
	5-Aminopentanoic acid	0	NEG	116.07	6.954	0.24107	0.037425	0.0032593	0.0069618
	4-Aminobutyric acid	0	POS	104.071	9.642	0.20126	0.0054851	0.004423	0.0093166
	3-Hydroxybenzaldehyde	0	NEG	121.028	3.013	0.16527	0.046864	0.0044504	0.0093166
	5'-Methylthioadenosine	0	POS	298.096	3.095	-0.54348	-0.062578	0.0044664	0.0093166
	Glutamine	0	NEG	145.06	9.383	-0.23127	-0.11533	0.0046266	0.0095761
	Erythrose-4-phosphate	0	NEG	199.006	2.597	0.20234	0.038925	0.0050228	0.010316
	Gluconate	0	NEG	195.05	8.187	0.17318	0.18142	0.0052585	0.010718
	Lactate	0	NEG	89.0226	4.662	-0.13611	0.033372	0.0058617	0.011857
	N-Methyl-proline	0	POS	130.086	6.861	0.3224	0.094354	0.0059741	0.011993
	Palmitic acid	0	NEG	255.232	2.064	0.14382	0.045825	0.0065375	0.013026
	Hypotaurine	0	NEG	108.019	6.4	0.13426	0.002204	0.0066965	0.013244
	Tryptophan	0	POS	205.096	6.392	-0.17981	-0.008482	0.0068171	0.013383
	Xanthine	0	NEG	151.024	6.402	0.14406	0.011741	0.0070721	0.013783
	Hypoxanthine	0	NEG	135.03	5.115	0.18959	0.0075763	0.0073698	0.014259
	Tryptophan	0	NEG	203.082	6.418	-0.22163	-0.010928	0.0095775	0.018397
	Gulonolactone	0	NEG	177.039	8.193	0.14618	0.15082	0.010068	0.019201
	Glutathione (oxidized)	0	NEG	611.144	12.106	-0.28467	-0.17639	0.010511	0.019905
	2-(4-oxoquinazolin-3(4H)-yl)ethyl isobutyrate	0	POS	261.13	19.584	0.24711	0.078686	0.0112	0.021059
	Glutathione (oxidized)	0	POS	613.156	12.137	-0.50141	-0.22976	0.01156	0.021585
	Valine	0	POS	118.086	6.91	0.17461	0.043501	0.012723	0.02359
	Proline	0	POS	116.071	7.209	0.13908	0.042987	0.013305	0.024254
	Serine	0	POS	106.05	9.874	0.16923	0.01321	0.013353	0.024254
	Glutamine	0	POS	147.076	9.372	-0.16932	-0.080939	0.013725	0.024761
	Xylitol	0	NEG	151.06	7.179	0.16677	0.014373	0.014031	0.025142
	7,8-dimethylalloxazine (lumichrome)	0	POS	243.087	2.93	0.21694	0.21356	0.015413	0.027435
	7,8-dimethylalloxazine (lumichrome)	0	NEG	241.072	2.941	0.24935	0.23406	0.017184	0.030186
	Decanoic acid	0	NEG	171.137	2.173	0.18437	0.15659	0.017984	0.031384
	Oxoproline	0	POS	130.05	9.374	-0.15691	-0.086082	0.018375	0.031858
	Glycerophosphate	0	NEG	171.005	8.843	-0.42231	-0.21284	0.019096	0.032895
	Leucine	0	NEG	130.086	5.511	0.15545	0.049865	0.019364	0.033143
	Isoleucine	0	POS	132.102	5.954	0.13708	0.0040694	0.01988	0.033809
	Hypoxanthine	0	POS	137.046	5.084	0.098538	-0.0057295	0.020581	0.034779
	Indolelactic acid	0	NEG	204.066	3.583	-0.41446	0.10978	0.021149	0.035293
	N-Acetyl-methionine	0	NEG	190.053	2.892	-0.098577	0.16908	0.021215	0.035293
	Glycocyamine	0	POS	118.061	9.939	-0.061346	-0.18466	0.021321	0.035293
	Thiacloprid	0	POS	253.032	8.969	0.17697	0.085843	0.021414	0.035293
	1-Aminocyclopropanecarboxylic acid	0	POS	102.055	8.648	-0.164	-0.034516	0.023322	0.038201
	Cystathionine	0	POS	223.074	11.122	-0.16946	0.18139	0.023545	0.038332
	Thiazolidine-4-carboxylic acid	0	POS	134.027	3.798	-0.19407	0.037112	0.027608	0.044675
	Uracil	0	POS	113.034	4.781	-0.17341	-0.014929	0.02926	0.046792
	Mannose	0	NEG	179.055	10.881	-0.20108	-0.11581	0.029267	0.046792
	Gulonic acid gamma-lactone	0	NEG	177.039	6.959	0.076281	0.27999	0.030338	0.048216
