# Supplementary material for: 13C-Stable isotope resolved metabolomics uncovers dynamic biochemical landscape of gut microbiome-host organ communications in mice
Source: Microbiome. 2024 May 15;12:90. doi: 10.1186/s40168-024-01808-x (PMC11094917; doi:10.1186/s40168-024-01808-x)
Supplement: Supplementary file 7 — Supplementary Material 6. [file 40168_2024_1808_MOESM6_ESM.xlsx]

## Sheet: Supplementary Data 6
	Supplementary Data 6. List of time-dependent changed biochemicals in the brain associated with [U-13C]-inulin administration.
		Metabolite	13C	Ionization mode	m/z	Rt	LogFC	LogFC	P.Value	adj.P.Val
						(min)	(6h vs 24h)	(6h vs 24h)
	Amino acids and derivatives	GABA	1	POS	105.074	9.404	0.55949	0.11808	3.5418e-10	2.5501e-08
		GABA	2	POS	106.077	9.392	0.94836	0.17388	1.9222e-11	4.152e-09
		GABA	3	POS	107.081	9.34	1.3164	0.1803	6.7859e-05	0.00077145
		Glutamate	0	POS	148.06	9.167	0.26571	0.068815	0.00014614	0.0013725
		Glutamate	2	NEG	148.051	9.226	0.75943	0.11023	1.7695e-09	9.5552e-08
		Glutamine	2	POS	149.083	9.158	0.8402	0.04893	1.9509e-10	2.1069e-08
		N-Acetylaspartic acid	1	NEG	175.042	9.452	0.17252	0.13563	0.0019351	0.013062
		N-Acetylaspartic acid	2	NEG	176.047	9.451	0.32541	0.24752	5.4886e-05	0.00065863
		N-Acetylaspartic acid	3	NEG	177.05	9.443	0.66068	0.55265	7.1457e-05	0.00077173
		N-Acetylglutamate	2	NEG	190.062	9.004	1.9849	0.8159	6.2789e-06	9.6874e-05
		Isoleucine	0	POS	132.102	5.729	0.11643	0.039874	0.0091622	0.043023
		Proline	1	POS	117.074	7.035	0.21112	0.074531	1.273e-05	0.00018331
	Organic acids	Lactate	1	NEG	90.0258	4.626	0.24166	0.1315	0.00070948	0.0058941
		Lactate	2	NEG	91.0291	4.628	0.42827	0.18532	3.1944e-06	6.4521e-05
		Lactate	3	NEG	92.0326	4.631	1.2763	0.48594	2.1612e-06	5.187e-05
		Aconitic Acid	1	NEG	174.011	11.936	0.39747	0.040581	5.9703e-06	9.6874e-05
		Aconitic Acid	2	NEG	175.015	11.928	0.87001	-0.14119	1.1751e-07	4.2303e-06
		Citraconic acid	1	NEG	130.021	11.934	0.50345	0.067547	7.977e-05	0.00082049
		Citraconic acid	2	NEG	131.024	11.921	0.90523	0.099332	9.0703e-07	2.449e-05
		Citric acid	1	NEG	192.022	12.337	0.50266	0.042797	8.6208e-05	0.00084641
		Citric acid	2	NEG	193.025	12.335	0.98929	0.021993	5.4878e-05	0.00065863
		Malate	1	NEG	134.016	10.594	0.5928	0.25592	3.2858e-06	6.4521e-05
		2-Hydroxybutyric acid	0	NEG	103.038	3.608	0.47029	0.22685	0.00095196	0.0070904
		2-Hydroxybutyric acid	1	NEG	104.042	3.605	0.97787	0.64745	0.00023146	0.0019998
		3-Hydroxybutyric acid	0	NEG	103.038	4.196	0.10129	-0.063268	0.0042334	0.0254
		3-Hydroxybutyric acid	1	NEG	104.042	4.197	0.3183	-0.027808	3.8232e-06	6.8818e-05
		3-Hydroxybutyric acid	2	NEG	105.045	4.177	1.0626	-0.011486	2.1729e-07	6.7051e-06
		5-Aminopentanoic acid	0	NEG	116.07	6.82	0.14613	0.073847	0.0044131	0.025763
		3-Aminoisobutyric acid	1	NEG	103.058	9.47	0.66244	0.14657	1.0084e-07	4.2303e-06
		Glycolic acid	0	NEG	75.007	6.237	0.18753	0.090377	0.0058914	0.030299
		Myristic acid	0	NEG	227.201	2.196	0.17371	0.18619	0.0055093	0.029024
		Myristic acid	1	NEG	228.204	2.198	0.17586	0.18742	0.0053679	0.028987
		Myristic acid	2	NEG	229.208	2.204	0.18919	0.20469	0.0046259	0.026295
	nucleoside	Inosine	3	NEG	270.083	5.755	0.24176	0.1539	0.0018679	0.013015
		Inosine	3	POS	272.097	5.708	0.45421	0.21203	0.00086723	0.0066955
	Dipeptide	Carnosine	0	NEG	225.098	9.716	0.5988	0.38027	0.0041209	0.0254
		Carnosine	0	POS	227.113	9.645	0.64075	0.44424	0.0010776	0.0077589
	Sugar acid and alcohol	N-Acetylneuraminic acid	0	NEG	308.098	7.992	0.17504	0.15692	0.0064252	0.032275
		N-Acetylneuraminic acid	1	NEG	309.102	7.989	0.20565	0.18082	0.002196	0.014374
		N-Acetylneuraminic acid	2	NEG	310.093	7.961	0.58492	0.45593	0.004943	0.027377
		N-Acetylneuraminic acid	0	POS	310.113	7.91	0.2049	0.15785	0.0032889	0.020894
		N-Acetylneuraminic acid	3	POS	313.11	7.888	2.1613	1.4168	0.00086793	0.0066955
		Mannitol	0	NEG	181.07	7.996	-0.03421	0.13214	0.0079181	0.038871
		Mannitol	1	NEG	182.074	7.997	0.40471	0.28415	2.2143e-05	0.00029893
		Mannitol	2	NEG	183.075	8.022	0.79816	0.21814	0.00019938	0.0017944
	Fatty acid	FA 9:1+1O	0	NEG	171.101	2.509	0.14537	-0.00056064	0.0091485	0.043023
