# Supplementary material for: 13C-Stable isotope resolved metabolomics uncovers dynamic biochemical landscape of gut microbiome-host organ communications in mice
Source: Microbiome. 2024 May 15;12:90. doi: 10.1186/s40168-024-01808-x (PMC11094917; doi:10.1186/s40168-024-01808-x)
Supplement: Supplementary file 8 — Supplementary Material 7. [file 40168_2024_1808_MOESM7_ESM.xlsx]

## Sheet: Supplementary Data 7
	Supplementary Data 7. List of time-dependent changed biochemicals in the skeletal muscle associated with [U-13C]-inulin administration.
	Metabolite	13C	Ionization	m/z	Rt	LogFC		P.Value	adj.P.Val
			mode		(min)	(6h vs 24h)	(12h vs 24h)
	Glutamine	3	POS	150.086	9.13	1.6578	0.19085	1.6642e-09	2.7126e-07
	3-Hydroxybutyrate	2	NEG	105.045	4.203	1.1082	0.074728	3.1651e-08	2.3055e-06
	Glutamine	2	POS	149.083	9.126	0.66078	0.032738	4.2433e-08	2.3055e-06
	Citrulline	2	POS	178.109	9.814	0.64896	-0.066166	1.1127e-06	4.5342e-05
	2-Methylpyrrolidine	0	POS	86.0968	5.724	0.23732	-0.067882	2.628e-05	0.00073406
	Isoleucine	0	POS	132.102	5.721	0.24459	-0.058845	2.7021e-05	0.00073406
	Tyrosine	0	NEG	180.065	7.474	0.19249	-0.029113	3.4678e-05	0.0008075
	Valine	0	POS	118.086	6.734	0.177	-0.044274	4.3063e-05	0.0008774
	Octopine	0	POS	247.139	8.426	-0.56109	-0.30244	6.0067e-05	0.0010879
	Butyryl carnitine	2	POS	234.16	3.765	0.64278	0.19683	7.7826e-05	0.0011936
	Isoleucine	0	NEG	130.085	5.793	0.23109	-0.051607	8.0553e-05	0.0011936
	5-Aminopentanoic acid	0	NEG	116.07	6.831	0.21975	-0.036443	0.00011017	0.0014965
	Aspartate	0	NEG	132.028	9.581	0.32834	-0.38039	0.00015259	0.0017767
	Leucine	0	POS	132.102	5.298	0.19298	-0.0020691	0.0001526	0.0017767
	Tryptophan	0	NEG	203.081	6.346	0.18811	-0.014672	0.00020759	0.0020121
	Arginine	0	NEG	173.103	16.4	-0.13667	-0.34082	0.0002116	0.0020121
	Glutamine	1	POS	148.079	9.124	0.17113	-0.07542	0.00022737	0.0020121
	Lactate	2	NEG	91.0267	4.698	0.1569	0.21142	0.00022833	0.0020121
	Tyrosine	0	POS	182.081	7.396	0.14656	-0.0014208	0.00024466	0.0020121
	Tryptophan	0	POS	205.097	6.258	0.15909	0.0036083	0.00024689	0.0020121
	Desethyl atrazine	0	POS	188.07	6.258	0.15516	0.0014839	0.0002884	0.0022385
	Benzoic acid	0	POS	123.044	7.398	0.13835	-0.00348	0.00034042	0.0025082
	Phenylalanine	0	NEG	164.07	4.9	0.18055	0.0219	0.00035391	0.0025082
	Isoleucine	2	NEG	132.09	5.766	0.42525	-0.11656	0.00046086	0.00313
	Lactate	3	NEG	92.0326	4.699	0.87407	0.7519	0.00050279	0.0032782
	3-Hydroxybutyrate	1	NEG	104.041	4.204	0.65465	-0.16661	0.00052947	0.0033147
	Glutamate	0	NEG	146.044	9.25	-0.014813	-0.40971	0.00056534	0.0033147
	3-Hydroxybutyrate	0	NEG	103.038	4.208	0.39203	-0.12731	0.00056939	0.0033147
	Glutamate	0	NEG	148.051	9.253	0.66207	-0.75918	0.00060201	0.0033837
	Leucine	0	NEG	130.085	5.399	0.2049	0.013819	0.00087944	0.0047437
	Glyceric acid	0	NEG	105.017	6.652	-0.13923	0.58216	0.00090219	0.0047437
	Arginine	0	POS	175.119	16.36	-0.067152	-0.2493	0.00093473	0.0047613
	Palmitoylcarnitine	0	POS	400.342	2.45	0.56646	0.0012885	0.0010015	0.0049467
	Acetylcarnitine	2	POS	206.129	5.286	0.33495	0.042906	0.0010891	0.0051093
	N-Methylproline	0	POS	130.086	15.726	-0.18217	-0.36911	0.0010971	0.0051093
	Thiamine	0	POS	265.11	12.838	0.11619	0.41166	0.001271	0.005755
	Lysine	0	POS	147.112	15.723	-0.1727	-0.38267	0.001382	0.0060178
	Isoleucine	1	NEG	131.089	5.794	0.29599	-0.13461	0.0014029	0.0060178
	Phenylalanine	0	POS	166.086	4.822	0.15268	0.023071	0.0015316	0.0064013
	Indoline	0	POS	120.081	4.821	0.15161	0.019565	0.0016122	0.0065698
	Choline	0	POS	104.106	12.534	0.22828	-0.099051	0.0019526	0.0077519
	Proline	0	POS	116.07	7.012	0.14289	0.012495	0.0019974	0.0077519
	Glyceric acid	1	NEG	106.021	6.66	-0.29667	0.77565	0.0020913	0.0079273
	Histidine	0	POS	156.076	9.411	0.043377	-0.1713	0.0021906	0.0081153
	Adenine	0	POS	136.062	4.433	0.42627	0.20743	0.0022407	0.0081161
	Choline	1	POS	105.11	12.543	0.22049	-0.10408	0.0023973	0.0084947
	Serine	0	NEG	104.034	9.687	0.082693	-0.17477	0.0033541	0.01159
	Urea	0	POS	61.0404	5.43	-0.0045582	0.18034	0.003476	0.01159
	Choline	2	POS	106.111	12.542	0.22504	-0.10567	0.003543	0.01159
	Uric acid	0	NEG	167.02	7.468	0.28483	-0.049767	0.0035553	0.01159
	Diethanolamine	0	POS	106.086	10.469	0.092941	-0.030077	0.004011	0.012819
	Histidine	0	NEG	154.061	9.314	0.13375	-0.21613	0.0045859	0.014375
	Dimethylglycine	0	POS	104.071	6.488	0.068211	0.12249	0.0047861	0.01472
	Lactate	1	NEG	90.0258	4.698	0.069583	0.15818	0.0049039	0.014803
	Gentiobiose	0	POS	360.148	9.853	-0.1446	0.20678	0.005093	0.01508
	Glutathione	0	POS	308.09	3.938	0.24776	-0.042606	0.0051809	0.01508
	Adenosine monophosphate	0	NEG	346.056	8.698	-0.091238	-0.59654	0.0056138	0.016054
	Cytidine	0	NEG	242.077	6.481	0.19277	-0.075995	0.0065735	0.018474
	Cycloserine	0	POS	103.05	6.665	-0.91659	-0.11591	0.0079943	0.022086
	Serine	0	POS	106.05	9.623	0.043538	-0.1338	0.0087881	0.023874
	Thymine	0	NEG	125.034	3.376	0.20249	0.12357	0.0092612	0.024747
	GABA	0	POS	104.071	9.402	0.15883	-0.13188	0.010557	0.027499
	Glyceric acid	2	NEG	107.022	6.66	0.29179	1.5382	0.010629	0.027499
	Methionine	0	POS	150.058	6.1	0.16695	0.065251	0.012113	0.03085
	Cytosine	0	POS	112.051	6.362	0.14238	-0.057407	0.013262	0.033256
	Glutamine	0	NEG	145.06	9.218	-0.1302	-0.18873	0.01357	0.033513
	N,N-Dimethylarginine	0	POS	203.15	13.526	-0.13491	-0.25842	0.014411	0.03506
	N-Acetylserine	0	NEG	146.044	6.214	0.26139	0.018817	0.016805	0.040283
	Glycine	0	NEG	74.023	9.687	0.047503	-0.17493	0.017885	0.042249
