# Supplementary material for: 13C-Stable isotope resolved metabolomics uncovers dynamic biochemical landscape of gut microbiome-host organ communications in mice
Source: Microbiome. 2024 May 15;12:90. doi: 10.1186/s40168-024-01808-x (PMC11094917; doi:10.1186/s40168-024-01808-x)
Supplement: Supplementary file 9 — Supplementary Material 8. [file 40168_2024_1808_MOESM8_ESM.xlsx]

## Sheet: Supplementary Data 8
	Supplementary Data 8. List of treatment-dependent changed biochemicals (adjusted P<0.05) in the liver associated with [U-13C]-inulin administration.
	Metabolite	13C	Ionization	m/z	Rt	LogFC	P.Value	adj.P.Val
			mode		(min)	(13C vs 12C)
	Betaine	5	POS	123.103	5.758	4.0297	2.5796e-14	6.8875e-12
	Choline	5	POS	109.124	12.665	1.5918	4.9503e-11	6.6086e-09
	Dimethylglycine	4	POS	108.084	6.634	1.5651	9.1664e-08	8.1581e-06
	Lactic acid	3	NEG	92.0324	4.643	1.1569	2.0316e-06	0.00013561
	Leucine	6	POS	138.122	5.432	1.6481	4.3657e-06	0.00023313
	Glycerol	2	NEG	93.0448	5.007	0.90914	5.9946e-05	0.0026676
	Butyryl carnitine	0	POS	232.154	2.361	-0.4481	0.00029472	0.011242
	Glycerol	1	NEG	92.0416	4.99	0.41607	0.00035115	0.01172
	Alanine	3	POS	93.0652	9.048	2.3785	0.00053764	0.01595
	Catechol	0	NEG	109.028	2.386	-0.745	0.0019808	0.049185
	N,N-Dimethylaniline	0	POS	122.096	2.491	-0.5903	0.0020264	0.049185
