# Supplementary material for: 13C-Stable isotope resolved metabolomics uncovers dynamic biochemical landscape of gut microbiome-host organ communications in mice
Source: Microbiome. 2024 May 15;12:90. doi: 10.1186/s40168-024-01808-x (PMC11094917; doi:10.1186/s40168-024-01808-x)
Supplement: Supplementary file 10 — Supplementary Material 9. [file 40168_2024_1808_MOESM9_ESM.xlsx]

## Sheet: Supplementary Data 9
	Supplementary Data 9. List of treatment-dependent changed biochemicals (adjusted P<0.05) in the brain associated with [U-13C]-inulin administration.
	Metabolite	13C	Ionization	m/z	Rt	LogFC	P.Value	adj.P.Val
			mode		(min)	(13C vs 12C)
	Choline	5	POS	109.124	12.621	3.5996	2.64e-09	5.69e-07
	Myristic acid	0	NEG	227.201	2.196	0.43919	1.66e-08	1.2e-06
	Myristic acid	1	NEG	228.204	2.198	0.44366	1.55e-08	1.2e-06
	Myristic acid	2	NEG	229.208	2.204	0.45045	4.5e-08	2.43e-06
	Myristic acid	3	NEG	230.209	2.209	1.0524	0.0010814	0.021235
	Lactic acid	3	NEG	92.0326	4.631	1.5313	2.3e-06	9.92e-05
	Inosine	3	NEG	270.083	5.755	0.31126	1.75e-05	0.00063159
	Palmitoylcarnitine	2	POS	402.347	2.405	0.64943	6.74e-05	0.0020805
	Inosine	3	POS	272.097	5.708	0.53151	0.00024846	0.0067084
	Palmitic Acid	0	NEG	255.233	2.176	0.1282	0.00030853	0.0074048
	Inosine	4	NEG	271.086	5.829	1.7718	0.00037518	0.0081038
	Inosine	2	POS	271.092	5.722	0.088304	0.0023817	0.042871
