# Supplementary material for: 13C-Stable isotope resolved metabolomics uncovers dynamic biochemical landscape of gut microbiome-host organ communications in mice
Source: Microbiome. 2024 May 15;12:90. doi: 10.1186/s40168-024-01808-x (PMC11094917; doi:10.1186/s40168-024-01808-x)
Supplement: Supplementary file 11 — Supplementary Material 10. [file 40168_2024_1808_MOESM10_ESM.xlsx]

## Sheet: Supplementary Data 10
	Supplementary Data 10. List of treatment-dependent changed biochemicals (adjusted P<0.05) in the skeletal muscle associated with [U-13C]-inulin administration.
	Metabolite	13C	Ionization	m/z	Rt	LogFC	P.Value	adj.P.Val
			mode		(min)	(13C vs 12C)
	Choline	5	POS	109.124	12.597	4.08	1.456e-16	2.3732e-14
	Lactate	3	NEG	92.0326	4.699	2.0332	5.6768e-09	4.6266e-07
	3-Hydroxybutyrate	1	NEG	104.041	4.204	0.80431	0.0009221	0.050101
